# Supplementary material for: Bacterial Strains from Soybean Nodules in the Lower Volga Region Belong to a New Subspecies Bradyrhizobium japonicum subsp. saratovii subsp. nov
Source: Microorganisms. 2026 Mar 18;14(3):684. doi: 10.3390/microorganisms14030684 (PMC13029459; doi:10.3390/microorganisms14030684)
Supplement: Supplementary file 1 [file microorganisms-14-00684-s001.zip]

Archive with 1 entries (1 files):
- microorganisms-4171754-supplementary.pdf
